# Supplementary material for: Neuroinflammation in CTLA-4 Haploinsufficiency: Case Report of a New Variant with Remarkable Response to Targeted Therapy
Source: Int J Mol Sci. 2025 Sep 21;26(18):9230. doi: 10.3390/ijms26189230 (PMC12470878; doi:10.3390/ijms26189230)
Supplement: Supplementary file 1 [file ijms-26-09230-s001.zip]

Archive with 1 entries (1 files):
- Supplementary material CTAL4.pdf
